# Supplementary material for: Plasma Metabolomics Profiling of Metabolic Pathways Affected by Major Depressive Disorder
Source: Front Psychiatry. 2021 Sep 27;12:644555. doi: 10.3389/fpsyt.2021.644555 (PMC8502978; doi:10.3389/fpsyt.2021.644555)
Supplement: Supplementary file 1 [file Data_Sheet_1.ZIP]

Archive with 19 entries (16 files):
- supplementary material-revised/
- supplementary material-revised/Fig S3.docx
- __MACOSX/
- __MACOSX/supplementary material-revised/
- __MACOSX/supplementary material-revised/._Fig S3.docx
- supplementary material-revised/.DS_Store
- __MACOSX/supplementary material-revised/._.DS_Store
- supplementary material-revised/Table S4.docx
- __MACOSX/supplementary material-revised/._Table S4.docx
- supplementary material-revised/Fig S2.docx
- __MACOSX/supplementary material-revised/._Fig S2.docx
- supplementary material-revised/Table S3.docx
- __MACOSX/supplementary material-revised/._Table S3.docx
- supplementary material-revised/Table S2.docx
- __MACOSX/supplementary material-revised/._Table S2.docx
- supplementary material-revised/Table S1.docx
- __MACOSX/supplementary material-revised/._Table S1.docx
- supplementary material-revised/Fig S1.docx
- __MACOSX/supplementary material-revised/._Fig S1.docx
